# Supplementary material for: Development and Characterization of Phage Display-Derived Monoclonal Antibodies to the S2 Domain of Spike Proteins of Wild-Type SARS-CoV-2 and Multiple Variants
Source: Viruses. 2023 Jan 6;15(1):174. doi: 10.3390/v15010174 (PMC9862430; doi:10.3390/v15010174)
Supplement: Supplementary file 1 [file viruses-15-00174-s001.zip]

Archive with 1 entries (1 files):
- viruses-2027624-supplementary.pdf
